# Supplementary material for: Cytoskeletal Responses and Aif-1 Expression in Caco-2 Monolayers Exposed to Phorbol-12-Myristate-13-Acetate and Carnosine
Source: Biology (Basel). 2022 Dec 25;12(1):36. doi: 10.3390/biology12010036 (PMC9855102; doi:10.3390/biology12010036)
Supplement: Supplementary file 1 [file biology-12-00036-s001.zip]

Archive with 1 entries (1 files):
- biology-2032174-supplementary.pdf
